# Supplementary material for: Maintenance of intestinal CX3CR1+ macrophage homeostasis defines post-treatment control in SIV-infected macaques
Source: Nat Commun. 2026 Feb 24;17:3111. doi: 10.1038/s41467-026-69848-5 (PMC13039934; doi:10.1038/s41467-026-69848-5)
Supplement: Supplementary file 4 — Source Data [file 41467_2026_69848_MOESM4_ESM.xlsx]

## Sheet: Fig1B C D
Days post infection	SIV+
	BA881J	BA989J	BB750G	BC618D	BC803C	CB762B	CDJ017	CDJ031	CDJ036	CDJ052	CDJ053	CDK079
0	1	1	1	1	1	1	1	1	1	1	1	1
3	51.2663	66.3106	286.622	461.367	357.439	52.187		4423	4048	1027	1051	6067
7	127906	86723.8	1.64043e+06	2.46913e+06	588556	72978.3	42972	269235	477660	68510	37695	1052725
10	4.93843e+06	4.24665e+06	47514168	48231292	9.85777e+06	2.35279e+06	1958704	12969498	11060386	1815196	2792050	6059778
14	697947	759106	8.83056e+06	5.30802e+06	863556	138907	489934	288875	637973	541978	220529	297229
17	172377	1.7065e+06	9824595	6.04088e+06	2.42925e+06	251200	3199676	3584421	1724518	547490	3152452	10546849
21	376133	407813	2.0787e+06	789320	437646	650755	1677092	803987	1700322	611489	539602	1684780
28	24004.6	60207.7	198008	115149	579431	133642	377817	197984	435595	310327	153414	456416
35	8061.99	51235.5	169950	68964	151848	32886.2	200623	120259	193468	92623	105597	300320
42	10467.2	61786.7	72957.4	54748.1	113193	22343.8	213170	70264	69783	15556	30336	272152
56	7966.49	55783.4	86709.2	27367.5	150846	11219.1	94775	35038	61472	4745	13346	158484
77							54057	35680	200474	2113	7091	297271
86
91
99	3747.39	21018.9	55432.3	1188.51	74443.8	1670.07
112	3747.39	21018.9	55432.3	1188.51	74443.8	1670.07	55460	11995	45470		8291	205311
122	10452.8	20707.1	65284	1168.97	47687.8	568.17	82634	16194	83836	385	25079	265810
142	4659.49	10633.5					79728	5380	53631	392	10630	199918
169	2843.65	15729.3	2772.12	19474.8	43740.4	2077.86	130322	4310	83778	110	14665	105645
183	1812.45	15255	25452	3176.61	15807.6	1149.88	135634	9064	81600	239	20710	177388
185
190	2127.57	17430.6	16579.3	8079.64	37305	747.064	112348	17748		211	44457	196639
211							227116	21084		150	53490	163103
224	2410.28	31494	88982.7	23346.4	37717.9	371.34	155661	19222		106	40921	134422
246	1677.88	35949				777.174	130651	12022		222	33830	131412
253							59260.2	14725.2			33842.4	104846
275	1329.28	24217.7	82631.6	37810.8	40659.1	846.05
281							82073.5	13982.5		186.405	75431.8	90857.7
294							79834.7			84	41249.5	75929.2
296	753.633	20645.8	116591	54403.9	36123.9	624.593
325				39856.3	54572.4
336			36095.3	62426.4		561.861	313353
350	509.572	10090.2	38381.1		25135.9			7799
365						477.403
384											107720
392		27123.1								458
398												137075
412						1503.03
449	1608.49					1350.37
517	203.398					274.966
518	228.782
519						318.578
Days post infection	cART W4
	BA736J	BA777K	BA922I	BB123J	CA706F	BA797I	BB9I	BB799G	CB806C
0	1	1	1	1	1	1	1	1	1
3	206	38	304	220	71	39	66	352	318
7	608106	183543	303814	345433	48435	62381	31158	549605	254164
10	6809809	4008113	8253354	6591192	1639701	1536165	1113843	18334811	6699622
14	988141	1239865	219806	1693251	10470489	215779	3272828	1208166	24803
17	1566792	2224370	1116159	1706460	5233299	619781	2976605	2218812	1370485
21	130604	772355	36775	41235	2064571	19111	584439	406918	126438
24
27	170664	1426514	123304	17816	265950	32103	116230	85940	44000
31	12391	39728	5085	1615	12426	428	5953	3635	543
35	830	690429	295	103	675	61	1307	517	170
42	54	435	33	11	82	24	141	148	27
49	12	39	10	12	26	1	53	55	1
56	16	48	7	1	7	1	30	38	5
76	22	26	1	1	16	1	5	60	16
98	1	1	130	1	9		47	1	38
120	1	7	19	272	1	1	1	41	1
140	1	1	35	1	1	1	1	1	1
195	1	1	1	1	1	1	1	1	1
252	1	1	1	1	1	1	1	1	1
308	1	1	1	1	15	1	1	1	1
336	1	1	1	1	1
365	1	1	1	1	1	1	1	1	1
398	1	1	1	1	1	1	1	374	1
412	1	9	6	1	8			1
434	1	1	1	14	1	37	1	1	1
483	1	16	1	4	1	1	32	1	1
519	31	1	1	14	1	1	1	1	1
580	1	1	1	1	1	7	1	12	1
615	1	975	166	1	152	1	1	1	1
658	1	1	1	1	1	108	1	1	1
700	1	1	1	1	1	1	28	1	1
734	1	1	1	1	5	1	1	1	1
755
756	1	12	7	1	1
763	1	1	1	7	1
Days post infection	cART W24
	BA922J	BA979I	BB340E	CCB090
0	1	1	1	1
3	171	71	487	160
7	242863	179146	634106	582996
10	11227975	2665886	7283160	10716639
14	372405	320211	1505509	156728
17	1972972	368288	871740	5736121
21	275545	113532	390793	363983
27	63070	9158	299868	358841
42	218637	8727	997421	138981
57	42352	1276	520535	41077
76	11918	285	275976	14072
114
120	22474	29	569299	9284
140	20324	76	295740	2791
153
167	24399	246	599867	5595
171	309	3	18679	156
175	19	1	8175	5
182	1	1	705	1
189	10	1	847	1
195	13	1	511	1
216	1	1	33	1
231	19	1	1	1
260	1	1	30	1
280	1	1	59	1
336	1	1	19	1
392	1	1	1	14
448	1	19	1	1
479	1	1	1
504
531	1	1	1	1
582	1	11	1	15
615	1	1	11	1
658	5	1	1	9
686
713
755	1	1	9	1
804	1	1	6	7
840	1	52	1	1
867	1	1	1	1

## Sheet: Fig1 E F G H I J K
	Fig. 1E						Fig. 1F					Fig. 1G						Fig 1H						Fig. 1I				ig. 1J				FiG. 1K
	SIV-	SIV+	PTC	NC			SIV-	SIV+	PTC	NC		SIV-	SIV+	PTC	NC				% CD4+ in CD45 cells	log10 VL				SIV+	PTC	NC		SIV+	PTC	NC		SIV+	PTC	NC
	1	313353	514	153878				67878820	36071091	41790775		26.3	22.568	15.4947	0.4275			SIV-	26.3	0				126	13	691		638	26	1554		94	13	12
	1	7799	14	71485				72301948	35181548	23970417		33.4	10.7823	27.9219	9.3555			SIV-	33.4	0				67	13	296		447	13	531		328	13	102
	1	81600	54	306397				75791707	36438008	116000230		40.4064	2.1357	27.1341	9.1845			SIV-	40.4064	0				24	13	319		1746	13			230	25	56
	1	458	81					17241230	71992613			36	19.64	36.7815				SIV-	36	0				10	13			79	27			13	41
	1	107720	37					37916102	8711197			43.08	10.5444	38.5284				SIV-	43.08	0				321	13			2109	13			485	13
	1	137075	113					130727795	29151540			52.6995	7.9097	34.84				SIV-	52.6995	0				225	13			999	15			139	13
	1	229	160					24218196	80384420			55.05	15.785	26.1518				SIV-	55.05	0				88	13			71	27			19	13
	1	27123	14					35025144	29987840			17.4	6.0975	25.7481				SIV-	17.4	0				200	13			1099	16			101	13
	1	38381	1					271174059	13024003			27.7	2.57712	27.606				SIV-	27.7	0				432	13			1645	13			176	13
	1	62426	45					229273049	63432319			29.4	8.8668	20.9174				SIV-	29.4	0				339	11			393	32			24	13
	1	25136						73300636				21.2	5.9245					SIV-	21.2	0				393				2803				63
	1	319						15607319					13.7264					SIV+	22.568	5.49603				59								40
																		SIV+	10.7823	3.89204
																		SIV+	2.1357	4.91169
																		SIV+	19.64	2.66087
																		SIV+	10.5444	5.0323
																		SIV+	7.9097	5.13696
																		SIV+	15.785	2.35984
																		SIV+	6.0975	4.43334
																		SIV+	2.57712	4.58412
																		SIV+	8.8668	4.79537
																		SIV+	5.9245	4.4003
																		SIV+	13.7264	2.50379
																		PTC	15.4947	2.71096
																		PTC	27.9219	1.14613
																		PTC	27.1341	1.73239
																		PTC	36.7815	1.90849
																		PTC	38.5284	1.5682
																		PTC	34.84	2.05308
																		PTC	26.1518	2.20412
																		PTC	25.7481	1.14613
																		PTC	27.606	0
																		PTC	20.9174	1.65783
																		NC	0.4275	5.18718
																		NC	9.3555	4.85422
																		NC	9.1845	5.48628

## Sheet: Fig2
	Fig. 2A LEFT PANEL			Fig.2A RIGHT PANEL			Fig.2B LEFT PANEL			Fig.2B RIGHT PANEL			Fig.2C LEFT PANEL			Fig.2C RIGHT PANEL			Fig.2D
	SIV-	SIV+		SIV-	SIV+		SIV-	SIV+		SIV-	SIV+		SIV-	SIV+		SIV-	SIV+		SIV-	SIV+
	68.62	63.67		31.4	36.3		98.1	70.9		1.93	29.1		78.6	35.8		20.7	63.4		3.7971	0.564669
	71.01	62.36		29	37.62		95.8	96.4		4.18	3.55		85.7	29.4		13.9	69.4		6.16547	0.423631
	67.44	23.86		32.5	76.2		97.9	95.1		2.09	4.93		85.2	16.1		14.2	83.3		6	0.193277
	58.89	64.11		41.17	35.9		90.54	69.9		9.36	30		91.2	56.3		8.01	43.2		11.3858	1.30324
	82.46	58.4		17.6	41.56		99.3	63.8		0.72	36.2		72.5	43.4		27.2	56.1		2.66544	0.773618
	60.68	80.07		39.3	19.93		95.2	28.86		4.81	71.2		76.8	21.4		20.7	77.1		3.71014	0.277562
	78.57	69.81		21.44	30.14		87.1	67.3		12.9	32.7		80.9	49.2		18.2	50.7		4.44505	0.970414
	58.7	66.76		41.27	33.2		67.2	64		32.83	36		70.6	36.8		27.8	62.5		2.53957	0.5888
	62.1	64.57		37.87	35.35		79.6	60.88		20.36	39		71.7	16.5		27.1	81.8		2.64576	0.201711
	81.68	38.58		18.25	61.4		94.1	17.33		5.87	82.6		75.8	22.8		23.7	76.5		3.19831	0.298039
	78.31	62.52		21.73	37.5		88.9	21.12		11.17	78.8		78.5	26.7		21.3	72		3.68545	0.370833
	71.75	49.59		28.29	50.4		79.6	74.4		20.38	25.63		70.4	51.2		31.8	48.6		2.21384	1.0535

## Sheet: Fig3
Fig.3A						Fig.3B						Fig.3C				Fig.3D				Fig.3E						Fig.3F						Fig.3G				Fig.3H				Fig.3I						Fig.3J
	SIV-	SIV+	PTC	NC			SIV-	SIV+	PTC	NC			Log10 pVL	% CX3CR1high Mf			Log10 pVL	% CX3CR1low Mf			SIV-	SIV+	PTC	NC			SIV-	SIV+	PTC	NC			Log10 pVL	% CD14- CX3CR1high Mf			Log10 pVL	% CD14- CX3CR1low Mf			SIV-	SIV+	PTC	NC			SIV-	SIV+	PTC
	78.6	35.8	64.6	0			20.7	63.4	34.7	100		SIV-	0	78.6		SIV-	0	20.7			73.3	25.9	38.4	0			25.8	72.6	61.56	92		SIV-	0	73.3		SIV-	0	25.8			90.3	48.1	78.71	0			9.74	51.9	21.31
	85.7	29.4	62	64.8			13.9	69.4	38	34.6		SIV-	0	85.7		SIV-	0	13.9			84.1	26.8	44.94	51.8			15.6	72	55	47		SIV-	0	84.1		SIV-	0	15.6			89.7	32.5	63.7	71.3			9.95	66.3	35.5
	85.2	16.1	59.2	57.6			14.2	83.3	40.6	41.9		SIV-	0	85.2		SIV-	0	14.2			79.8	3.73	39.6	56.2			19.3	94	60.3	43		SIV-	0	79.8		SIV-	0	19.3			96.5	18.9	71.8	59			3.54	81	28.2
	91.2	56.3	59.4				8.01	43.2	39.6			SIV-	0	91.2		SIV-	0	8.01			85.9	49.1	39.2				12.8	50.2	60.7			SIV-	0	85.9		SIV-	0	12.8			98.9	66.4	69.4				1.15	33.5	30.1
	72.5	43.4	84.8				27.2	56.1	15			SIV-	0	72.5		SIV-	0	27.2			71	41.4	85.6				28.7	58.1	14.3			SIV-	0	71		SIV-	0	28.7			79.8	45.7	83.7				20.1	53.9	16.1
	76.8	21.4	93.3				20.7	77.1	6.62			SIV-	0	76.8		SIV-	0	20.7			69.1	18.1	94.1				26.9	80	5.72			SIV-	0	69.1		SIV-	0	26.9			88.8	29.4	92.1				11.2	70	7.88
	80.9	49.2	80.6				18.2	50.7	19.4			SIV-	0	80.9		SIV-	0	18.2			78.6	46.4	68.9				20.3	53.4	31.1			SIV-	0	78.6		SIV-	0	20.3			89.3	54.7	87.9				10.7	45.3	12.1
	70.6	36.8	75.1				27.8	62.5	24.6			SIV-	0	70.6		SIV-	0	27.8			57.6	31.5	70.9				39.7	67.7	28.5			SIV-	0	57.6		SIV-	0	39.7			89.1	45.5	77.7				10.9	53.8	22.2
	71.7	16.5	75.8				27.1	81.8	23.9			SIV-	0	71.7		SIV-	0	27.1			64.3	15.1	63.3				33.8	82.8	36.1			SIV-	0	64.3		SIV-	0	33.8			83.9	18.5	89				16.1	80.6	11
	75.8	22.8	84.5				23.7	76.5	15.5			SIV-	0	75.8		SIV-	0	23.7			75.1	22.3	76				24.2	76.6	24			SIV-	0	75.1		SIV-	0	24.2			78.7	23	91.2				21.3	76.5	8.85
	78.5	26.7					21.3	72				SIV-	0	78.5		SIV-	0	21.3			76	26					23.7	72				SIV-	0	76		SIV-	0	23.7			87.6	27.7					12.4	71.8
	70.4	51.2					31.8	48.6				SIV-	0	70.4		SIV-	0	31.8			62.6	47.5					40.3	52.2				SIV-	0	62.6		SIV-	0	40.3			86.1	54.3					14.6	45.6
												SIV+	5.49603	35.8		SIV+	5.49603	63.4														SIV+	5.49603	25.9		SIV+	5.49603	72.6
												SIV+	3.89204	29.4		SIV+	3.89204	69.4														SIV+	3.89204	26.8		SIV+	3.89204	72
												SIV+	4.91169	16.1		SIV+	4.91169	83.3														SIV+	4.91169	3.73		SIV+	4.91169	94
												SIV+	2.66087	56.3		SIV+	2.66087	43.2														SIV+	2.66087	49.1		SIV+	2.66087	50.2
												SIV+	5.0323	43.4		SIV+	5.0323	56.1														SIV+	5.0323	41.4		SIV+	5.0323	58.1
												SIV+	5.13696	21.4		SIV+	5.13696	77.1														SIV+	5.13696	18.1		SIV+	5.13696	80
												SIV+	2.35984	49.2		SIV+	2.35984	50.7														SIV+	2.35984	46.4		SIV+	2.35984	53.4
												SIV+	4.43334	36.8		SIV+	4.43334	62.5														SIV+	4.43334	31.5		SIV+	4.43334	67.7
												SIV+	4.58412	16.5		SIV+	4.58412	81.8														SIV+	4.58412	15.1		SIV+	4.58412	82.8
												SIV+	4.79537	22.8		SIV+	4.79537	76.5														SIV+	4.79537	22.3		SIV+	4.79537	76.6
												SIV+	4.4003	26.7		SIV+	4.4003	72														SIV+	4.4003	26		SIV+	4.4003	72
												SIV+	2.50379	51.2		SIV+	2.50379	48.6														SIV+	2.50379	47.5		SIV+	2.50379	52.2
												PTC	2.71096	64.6		PTC	2.71096	34.7														PTC	2.71096	38.4		PTC	2.71096	61.56
												PTC	1.14613	62		PTC	1.14613	38														PTC	1.14613	44.94		PTC	1.14613	55
												PTC	1.73239	59.2		PTC	1.73239	40.6														PTC	1.73239	39.6		PTC	1.73239	60.3
												PTC	1.90849	59.4		PTC	1.90849	39.6														PTC	1.90849	39.2		PTC	1.90849	60.7
												PTC	1.5682	84.8		PTC	1.5682	15														PTC	1.5682	85.6		PTC	1.5682	14.3
												PTC	2.05308	93.3		PTC	2.05308	6.62														PTC	2.05308	94.1		PTC	2.05308	5.72
												PTC	2.20412	80.6		PTC	2.20412	19.4														PTC	2.20412	68.9		PTC	2.20412	31.1
												PTC	1.14613	75.1		PTC	1.14613	24.6														PTC	1.14613	70.9		PTC	1.14613	28.5
												PTC	0	75.8		PTC	0	23.9														PTC	0	63.3		PTC	0	36.1
												PTC	1.65783	84.5		PTC	1.65783	15.5														PTC	1.65783	76		PTC	1.65783	24
												NC	5.18718	0		NC	5.18718	100														NC	5.18718	0		NC	5.18718	92
												NC	4.85422	64.8		NC	4.85422	34.6														NC	4.85422	51.8		NC	4.85422	47
												NC	5.48628	57.6		NC	5.48628	41.9														NC	5.48628	56.2		NC	5.48628	43
[truncated: 7 more columns]

## Sheet: Fig4
Fig. 4A CD40+ CX3CR1high						Fig.4A CD40+ CX3CR1low						Fig.4B CD83+ CX3CR1high						Fig.4B CD83+ CX3CR1low						Fig. 4C CD86+ CX3CR1high						Fig.4C CD86+ CX3CR1low						Fig.4D a4b7+ CX3CR1high						Fig.4D a4b7+ CX3CR1low						Fig.4E CD69+ CX3CR1high
	SIV-	SIV+	PTC	NC			SIV-	SIV+	PTC	NC			SIV-	SIV+	PTC	NC			SIV-	SIV+	PTC	NC			SIV-	SIV+	PTC	NC			SIV-	SIV+	PTC	NC			SIV-	SIV+	PTC	NC			SIV-	SIV+	PTC	NC			SIV-
	48.3095	19.7003	30.2434	15.4794			9.73873	29.8658	10.5871	11.8051			13.8924	9.0486	41.5569	25.3809			2.7146	17.1823	5.50172	18.1053			31.6348	79.673	79.322	65.8018			4.73508	4.09845	3.95735	22.6762			1.83	6.02	11.3	73.8			1.94	4.81	4.76	62.3			49.9646
	47.5362	17.7328	37.9878	39.0452			10.272	12.1954	6.34282	7.13166			11.7473	26.0938	60.3579	2.37978			3.10433	49.9006	5.10545	0.06847			57.9331	56.3217	48.2721	46.3938			23.2008	22.1425	3.35013	4.9551			12.8	17.8	7.05	0.078			9.71	48.6	0	0.22			32.1179
	44.1671	44.0738	26.0241	38.2384			9.49508	20.0418	52.2674	17.768			13.7102	24.5969	23.139	1.63135			2.0166	16.9153	18.4567	0.445988			53.6369	35.9425	51.8496	29.3251			14.9607	50.577	8.29955	15.3584			7.79	6.42	11.3	0.14			2.34	1.48	3.39	0.1			44.1009
	56.2258	26.7198	17.8901				6.01378	12.8404	15.2517				18.2113	10.3943	20.5398				3.02355	2.01599	11.1189				60.0711	66.1709	38.9965				23.6173	25.5406	3.7642				4.09	0.72	9.18				1.56	0.45	3				29.1977
	29.1384	22.9247	42.4278				10.8224	22.1886	19.8956				52.7852	15.7445	51.5646				29.7113	20.3357	31.4961				56.8441	46.1416	50.5675				21.9491	31.8675	9.4225				10.7	6.23	12.7				7.6	17.3	17.4				38.0685
	40.11	18.0972	40.0235				10.1258	33.4277	10.2247				19.5317	30.2156	20.145				6.85224	57.9875	4.90034					32.313	42.6251					53.9098	2.4659					99.8	0.31					99.7	0.22
	37.2668	34.4579	40.4589				13.2601	21.3754	19.9357				17.6321	49.2081	52.3556				4.7453	25.0327	34.8198					54.515	37.6711					30.7603	9.86522					4.71	3.81					3.12	1.36
	44.4678	30.3783	48.848				13.1358	22.413	11.6997				24.2456	16.1791	4.07232				6.82812	23.8784	0.48264					26.7067	38.1218					22.5392	5.64043					52.3	0.14					54.2	0.12
	67.0186	26.0272	56.1184				12.7435	18.4039	11.3149				34.8007	40.2411	15.7736				4.14682	59.3985	4.22411					47.9445	17.6549					47.8888	4.88411					82.9	1.02					88	0.55
	41.115	15.9421					17.1465	17.4912					20.4653	27.22					9.00339	72.81						31.4215						51.7953						55						66.9
		37.075						25.4403						48.7518						48.1473						58.2914						36.0294						94.7						92.6
		58.3317						9.70762						76.8537						11.0899						61.403						30.5116						14.8						4.45
[truncated: 15 more columns]

## Sheet: Fig5
Fig.5A						Fig.5B						Fig.5C						Fig.5D						Fig.5E						Fig.5F						Fig.5G						Fig.5H						Fig.5I
	SIV-	SIV+	PTC	NC			SIV-	SIV+	PTC	NC			SIV-	SIV+	PTC	NC			SIV-	SIV+	PTC	NC			SIV-	SIV+	PTC	NC			SIV-	SIV+	PTC	NC			SIV-	SIV+	PTC	NC			SIV-	SIV+	PTC	NC			SIV-
	28.2366	6.20312	15.5092	2.88414			31.7	34.7	29.9	23.6			7.4144	7.344	0.528	24.095			12.4	9.47	10.8	43.7			29.7	20	2.76	16.2			17.6	18.3	1.55	5.21			0.77	1.07	0.42	3.5			8.67	9.62	82.3	41.4			4.99
	29.281	6.4904	23.0946	3.09134			41.7	15.5	62.3	24.6			8.9946	35.0676	2.1417	26.1048			16.8	57.1	10.3	30			31.8	55	1.21	37.5			14.5	38.9	0.52	28.5			0.79	0.37	12.08	5.68			21.8	20.2	48.2	20.1			3.98
	28.6195	8.6526	22.4289	1.06834			39.2	38.6	48.2	16			10.6977	5.8136	4.2018	17.0926			14.3	26.6	13.6	29.8			26.2	6.57	4.1	18.4			17.6	25.6	0.64	30.2			1.26	6.75	0.134	10.7			21.1	56.1	52.3	23.6			8.85
	30.4236	11.988	14.7186				47.8	39.3	40.4				10.1248	16.3944	16.1802				15.4	27.4	13.7				17.6	29.3	7.13				12.7	18.9	1.11				1.46	0.94	1.33				26	23.2	61.4				9.29
	34.2969	4.70304	7.0412				42.7	26.1	34.2				7.5504	12.9808	7.7028				9.79	39.4	10.3				10.3	27.2	5.76				6.35	26.7	12.3				0.84	1.02	0.123				16.2	6.85	71.9				1.19
	28.714	3.19151	10.2168				30.6	17.1	32.8				22.2904	26.0176	5.06688				22.1	52.7	3.34				26.7	39.5	4.03				22.7	24.6	4.09				3.4	2.51	0.084				24.1	11.4	34.5				5.61
	29.6335	12.2484	23.4588				31.6	40.6	42.1				20.1996	14.04	4.953				22.3	22	13.8				24.5	32	5.21				22.7	19.8	7.53				1.83	0.095	0.111				23.2	7.11	31.4				2.12
	32.4565	3.1289	13.6981				36.5	30.3	38.5				16.7314	30.8358	8.3776				15.5	55.1	5.38				18.5	29.9	4.33				17.1	11.3	12.8				1.24	1.1	0.012				22.1	24.6	30.2				2.48
	22.2942	3.8092	24.5751				40	32.4	42.7				9.9484	28.4947	5.0008				6.49	52.3	12.2				25.9	24.8	3.96				24.1	37.4	9.84				0.454	2.36	3.43				58.3	30.9	41.8				10.3
	25.8813	2.40516	13.8232				37	50	19.6				6.7592	29.2226	15.664				7.17	8.17	11				33.6	59.8	15.3				22	47.3	7.68				1.84	2.28	1.16				18.4	23.2	20.1				9.72
		1.2972						23.7						45.7646						42.3						84.7						80.9						7.01						12.4
		8.5956						27.5						19.3444						21.3						29.7						22.9						1.52						13.4
[truncated: 11 more columns]

## Sheet: Fig6
Fig.6A				Fig.6C				Fig.6E				Fig.6B				Fig.6D				Fig.6F				Fig. 6G
	% Treg in CD4 cells	% Mf CX3CR1high			% Th17 in CD4 cells	% Mf CX3CR1high			% Th1 in CD4 cells	% Mf CX3CR1high			% Treg in CD4 cells	% Mf CX3CR1low			% Th17 in CD4 cells	% Mf CX3CR1low			% Th1 in CD4 cells	% Mf CX3CR1low		p value
SIV-	4.17	85.2		SIV-	7.59	85.2		SIV-	4.99	85.2		SIV-	4.17	14.2		SIV-	7.59	14.2		SIV-	4.99	14.2			% CD4+ of CD45+ cells	% HLA-DR+ CD4+ T cells	% Ki-67+ CD4+ T cells	% PD-1+ CD4+ T cells	% α4β7+ CD4+ T cells
SIV-	3.36	72.5		SIV-	7.65	72.5		SIV-	3.98	72.5		SIV-	3.36	27.2		SIV-	7.65	27.2		SIV-	3.98	27.2		% CX3CR1high Mφ	0.00141251	0.00566975	0.00101634	0.000116883	0.00859631
SIV-	4.81	71.7		SIV-	6.36	71.7		SIV-	8.85	71.7		SIV-	4.81	27.1		SIV-	6.36	27.1		SIV-	8.85	27.1		% CX3CR1low Mφ	0.00160133	0.00604891	0.00117433	0.000119462	0.0100294
SIV-	3.79	78.5		SIV-	9.3	78.5		SIV-	9.29	78.5		SIV-	3.79	21.3		SIV-	9.3	21.3		SIV-	9.29	21.3
SIV-	6.36	70.4		SIV-	3.81	70.4		SIV-	1.19	70.4		SIV-	6.36	31.8		SIV-	3.81	31.8		SIV-	1.19	31.8		r value
SIV-	4.38	48.3		SIV-	7.19	48.3		SIV-	5.61	48.3		SIV-	4.38	50.6		SIV-	7.19	50.6		SIV-	5.61	50.6			% CD4+ of CD45+ cells	% HLA-DR+ CD4+ T cells	% Ki-67+ CD4+ T cells	% PD-1+ CD4+ T cells	% α4β7+ CD4+ T cells
SIV-	5.61	52		SIV-	5.94	52		SIV-	2.12	52		SIV-	5.61	50.5		SIV-	5.94	50.5		SIV-	2.12	50.5		% CX3CR1high Mφ	0.539439	-0.470962	-0.54588	-0.62054	-0.453543
SIV-	4.58	50.7		SIV-	7.83	50.7		SIV-	2.48	50.7		SIV-	4.58	51.9		SIV-	7.83	51.9		SIV-	2.48	51.9		% CX3CR1low Mφ	-0.534091	0.467786	0.540197	0.619871	0.445187
SIV+	3.43	35.8		SIV+	3.45	35.8		SIV+	13.2	35.8		SIV+	3.43	63.4		SIV+	3.45	63.4		SIV+	13.2	63.4
SIV+	2.04	29.4		SIV+	3	29.4		SIV+	7.38	29.4		SIV+	2.04	69.4		SIV+	3	69.4		SIV+	7.38	69.4
SIV+	4.25	16.1		SIV+	3.79	16.1		SIV+	14.4	16.1		SIV+	4.25	83.3		SIV+	3.79	83.3		SIV+	14.4	83.3
SIV+	2.63	56.3		SIV+	8.77	56.3		SIV+	14.4	56.3		SIV+	2.63	43.2		SIV+	8.77	43.2		SIV+	14.4	43.2
SIV+	2.07	43.4		SIV+	6	43.4		SIV+	8.33	43.4		SIV+	2.07	56.1		SIV+	6	56.1		SIV+	8.33	56.1
SIV+	1.57	21.4		SIV+	4.2	21.4		SIV+	19.9	21.4		SIV+	1.57	77.1		SIV+	4.2	77.1		SIV+	19.9	77.1
SIV+	5.17	49.2		SIV+	4.04	49.2		SIV+	5.15	49.2		SIV+	5.17	50.7		SIV+	4.04	50.7		SIV+	5.15	50.7
SIV+	1.29	36.8		SIV+	6.07	36.8		SIV+	20.9	36.8		SIV+	1.29	62.5		SIV+	6.07	62.5		SIV+	20.9	62.5
SIV+	1.83	16.5		SIV+	4.24	16.5		SIV+	16.8	16.5		SIV+	1.83	81.8		SIV+	4.24	81.8		SIV+	16.8	81.8
SIV+	3.04	22.8		SIV+	3.67	22.8		SIV+	8.48	22.8		SIV+	3.04	76.5		SIV+	3.67	76.5		SIV+	8.48	76.5
SIV+	1.3	26.7		SIV+	11.8	26.7		SIV+	5.6	26.7		SIV+	1.3	72		SIV+	11.8	72		SIV+	5.6	72
SIV+	1.97	51.2		SIV+	6.91	51.2		SIV+	12.6	51.2		SIV+	1.97	48.6		SIV+	6.91	48.6		SIV+	12.6	48.6
PTC	7.49	64.6		PTC	3.28	64.6		PTC	5.84	64.6		PTC	7.49	34.7		PTC	3.28	34.7		PTC	5.84	34.7
PTC	8.98	62		PTC	7.15	62		PTC	2.3	62		PTC	8.98	38		PTC	7.15	38		PTC	2.3	38
PTC	10.4	59.2		PTC	6.26	59.2		PTC	5.74	59.2		PTC	10.4	40.6		PTC	6.26	40.6		PTC	5.74	40.6
PTC	7.52	59.4		PTC	7.22	59.4		PTC	10.2	59.4		PTC	7.52	39.6		PTC	7.22	39.6		PTC	10.2	39.6
PTC	13.2	84.8		PTC	7.52	84.8		PTC	5.47	84.8		PTC	13.2	15		PTC	7.52	15		PTC	5.47	15
PTC	11.8	93.3		PTC	6.14	93.3		PTC	10.4	93.3		PTC	11.8	6.62		PTC	6.14	6.62		PTC	10.4	6.62
PTC	3.14	80.6		PTC	4.4	80.6		PTC	1.92	80.6		PTC	3.14	19.4		PTC	4.4	19.4		PTC	1.92	19.4
PTC	8.64	75.1		PTC	6.79	75.1		PTC	11.1	75.1		PTC	8.64	24.6		PTC	6.79	24.6		PTC	11.1	24.6
PTC	4.81	75.8		PTC	13.3	75.8		PTC	14.3	75.8		PTC	4.81	23.9		PTC	13.3	23.9		PTC	14.3	23.9
PTC	3.3	84.5		PTC	11.9	84.5		PTC	11.1	84.5		PTC	3.3	15.5		PTC	11.9	15.5		PTC	11.1	15.5
NC	0.45	0		NC	9.1	80.4		NC	4.1	80.4		NC	0.45	100		NC	9.1	19.5		NC	4.1	19.5
NC	1.3	64.8		NC	23.3	64.8		NC	2.79	64.8		NC	1.3	34.6		NC	23.3	34.6		NC	2.79	34.6
NC	1.77	57.6		NC	13.8	57.6		NC	7.3	57.6		NC	1.77	41.9		NC	13.8	41.9		NC	7.3	41.9

## Sheet: Fig7
Fig. 7A						Fig. 7B						Fig. 7C						Fig. 7D						Fig. 7E						Fig. 7F						Fig. 7G						Fig. 7H						Fig. 7I
	SIV-	SIV+	PTC	NC			SIV-	SIV+	PTC	NC			SIV-	SIV+	PTC	NC			SIV-	SIV+	PTC	NC			SIV-	SIV+	PTC	NC			SIV-	SIV+	PTC	NC			SIV-	SIV+	PTC	NC			SIV-	SIV+	PTC	NC			SIV-
	2.9	1.84	2.04	5.35			79.6	65	93.7	96.7			18.2	7.38	3.92	3.52			0.9	18.1	2.55	26.4			0.64	18.4	1.75	25.7			2.1	26.2	17.4	46.4			98.9	79.3	96.5	71.3			99.2	80	98	72			97.7
	0.52	0.84	0.79	3.26			65.3	75.5	98.4	60.1			32	9.19	0.47	38.1			3.54	13.3	5.14	71.6			3.12	14.1	5.22	66.9			4.7	10	0	79.4			96	85.8	93.5	26.2			96.2	85	93.8	30.9			95.3
	0.73	1.7	1.05	2.21			49.2	73.1	91.3	69.5			48.1	15.7	6.46	26			8.38	37.4	3.55	44.7			5.84	30.8	3.89	42			11.2	45.2	0	54.2			90.1	61.3	93.5	53			93.2	68.1	95	55.7			87
	1.7	2.29	1.19				60.7	91.2	94.5				35.7	4.14	4.75				0.63	21.8	5.23				0.39	20.6	5.28				1.11	33.8	5				98.6	76.2	94.1				99.4	77.6	94.5				98.7
		0.62	0.79					86.7	62.6					9.46	35.4					14.3	17.3					13.5	12.5					19	26.2					84.4	80.3					85	85.4
		2.46	1.5					77.8	79.9					19	18.6					31.4	24.6					27.9	22.6					44.9	34.2					66.7	72.6					70.6	74.8
		0.63	0.22					63.6	64.3					34	32.1					28.9	29.8					23.6	24.1					37.5	40.7					69	67.9					74.6	72.2
		1.1	0.68					76.5	93.3					19.3	5.03					0.75	22.8					0.44	22.3					1.76	38.2					98	72.9					99.6	74
		5.04	0.59					55.5	78.1					35.8	19.7					41	7.75					39.5	3.05					44.4	25.3					56.4	91.1					58	96.4
		4.15	9.19					45.4	65.9					27.7	31.4					6.51	18.1					4.36	16.5					9.43	21.9					92.6	79.3					95.2	81.1
		4.98						38.5						57.5						7.72						4.63						9.61						90.7						94.4
		1.3						81.3						15.8						14.3						7.66						48.9						82.7						90.5
[truncated: 19 more columns]

## Sheet: Fig8
Fig. 8A						Fig. 8B LEFT PANEL						Fig. 8B RIGHT PANEL						Fig. 8C LEFT PANEL						Fig. 8C RIGHT PANEL						Fig. 8D LEFT PANEL						Fig. 8D RIGHT PANEL						Fig. 8E						Fig. 8F
	SIV-	SIV+	PTC	NC			SIV-	SIV+	PTC	NC			SIV-	SIV+	PTC	NC			SIV-	SIV+	PTC	NC			SIV-	SIV+	PTC	NC			SIV-	SIV+	PTC	NC			SIV-	SIV+	PTC	NC			SIV-	SIV+	PTC	NC			SIV-
	0.017	0.075	0.11	0.077			42.9	29.7	41	0			56.1	69.5	57.4	100			5	57.4	0	25			45	70.2	90.9	67.9			0.88	15.9	0	6.61			55.8	65.4	64.7	71.9			39.9	32.9	42.4	18.6			6.63
	0.95	0.082	0.099	0.51			38.2	32.3	40.8	65			61.8	67.1	55.5	34.8			0	50	17	46.2			50	76.7	74.5	60			5.41	34.8	2.52	26			60.8	80.7	59.1	40			54.9	21.7	37.3	4.6			8.18
	0.046	0.068	0.17	0.094			42.4	2.25	22.2	31.7			57.6	95.5	75	67.2			50	75	55.9	26.7			70	81.2	88.1	20			34.6	27.4	12.7	4.29			54.4	55.8	54.5	40.4			51.7	8.9	57.1	4.8			15.5
	0.014	0.082	0.13				45.3	39.2	51				54.7	59.8	47				0	33.3	20				0	100	20				35.4	5.32	8.87				64.6	72.9	51.7				60.9	33.9	50.6				15.9
	0.019	0.098	0.025				35.3	54.6	46.2				56.5	44.5	53.8					43.1	58.3					86.3	19.4					23.2	8.6					77.3	26.9					21	47.9
	0.00871	0.31	0.016				51.6	9.41	54				44.1	90	46					30.5	20					96.6	0					11.3	7					92.5	25.5					10.4	48.6
	0.00888	0.17	0.036				60.4	31.5	48.9				35.4	67.4	51.1					68.5	50					88.8	52.6					27.3	0					89.1	25.8					17.6	42.4
		0.21	0.036					11.7	31.1					86.7	68.5					88.7	30.2					98.5	18.6					36.6	14.9					85.3	27.3					5.4
		0.34	0.026					1.11	44.5					98.6	55.5					36.7						89.8						12.1	15.1					95.9	32.4					7
		0.17						0.76						99.2						62.3						97.9						22.8						98.4						31.5
		0.3						1.35						98.2						58.3						77.8						27.4						47.5
		0.31						13.1						86.6
[truncated: 35 more columns]

## Sheet: Fig9
Fig. 9A					Fig. 9B					Fig. 9C					Fig. 9D					Fig. 9E					Fig. 9F							Fig. 9G														Fig. 9H
	SIV+	PTC	NC			SIV+	PTC	NC			SIV+	PTC	NC			SIV+	PTC	NC			SIV+	PTC	NC		p value							p value														p value
	2.44	2.44	96.56			49.58	4.88	4.88			603.15	57.17	41.36			184.55	48.23	117.64			410.49	341.35	514.15			IL1ra (pg/ml).p	IP10 (pg/ml).p	MCP1 (pg/ml).p	ITAC (pg/ml).p	IF2 (pg/ml).p			IL1ra (pg/ml).p	IP10 (pg/ml).p	MCP1 (pg/ml).p	ITAC (pg/ml).p	IF2 (pg/ml).p	sCD137 (pg/ml).p	Granzyme A (pg/ml).p	IL1b (pg/ml).p	IL23 (pg/ml).p	IL33 (pg/ml).p	IL18 (pg/ml).p	TNFa (pg/ml).p			IL1ra (pg/ml).p	IP10 (pg/ml).p	MCP1 (pg/ml).p
	2.44	2.44	2.44			32.76	4.88	23.85			166.78	37.37	62.25			58.75	44.87	121.55			356.31	285.42	398.8		Viral load (R copies/ml)	0.0263714	0.000909137	0.000463085	0.000236518	0.000165316		% CX3CR1high Mφ	0.00853133	0.0127356	0.00410521	0.00300185	2.29031e-05	0.00335007	0.00951237	0.0298054	0.00364142	0.00748675	0.0351728	0.0437496		% CCR9+ CD4+ T cells	0.816693	0.257762	0.452062
	41.38	2.44	35.44			112.1	4.88	44.35			63.3	30.68	63.73			31.27	19.34	57.76			372.4	303.41	609.66		log10 pVL (R copies/ml)	0.0263714	0.000909137	0.000463085	0.000236518	0.000165316		% CX3CR1low Mφ	0.00853133	0.0127356	0.00410521	0.00300185	2.29031e-05	0.00335007	0.00951237	0.0298054	0.00364142	0.00748675	0.0351728	0.0437496		% HLA-DR+ CD4+ T cells	0.0214431	0.00885088	0.0369119
	2.44	2.44				29.67	74.16				122.93	77.29				90.49	38.67				398.4	406.61			SIV D PBMC (copies/10^6 cells)	0.0604964	0.0912421	0.0125928	0.00554261	1.82245e-05		r value														% PD-1+ CD4+ T cells	0.00709033	0.107102	0.16723
	11.24	2.44				22.7	4.88				111.12	47.41				46.2	16.74				322.36	194.33			SIV D LNMC (copies/10^6 cells)	0.000136488	0.00785061	0.0494246	0.00391919	3.91521e-05			IL1ra (pg/ml).p	IP10 (pg/ml).p	MCP1 (pg/ml).p	ITAC (pg/ml).p	IF2 (pg/ml).p	sCD137 (pg/ml).p	Granzyme A (pg/ml).p	IL1b (pg/ml).p	IL23 (pg/ml).p	IL33 (pg/ml).p	IL18 (pg/ml).p	TNFa (pg/ml).p		% α4β7+ CD4+ T cells	0.089676	0.786749	0.104938
	31.04	2.44				36.75	4.88				91.94	43.69				74.43	12.87				295.73	202.65			SIV D colon (copies/10^6 cells)	0.000133955	0.00251299	0.157539	0.0347852	0.0437575		% CX3CR1high Mφ	-0.514317	-0.495385	-0.560769	-0.576923	-0.740731	-0.563559	-0.508083	-0.434908	-0.559453	-0.521649	-0.422926	-0.406501		% CD25+ CD4+ T cells	0.562211	0.0375116	0.0881153
	2.44	2.44				20.74	4.84				63.64	31.41				25.45	23.75				537.73	261.44			r value							% CX3CR1low Mφ	0.514317	0.495385	0.560769	0.576923	0.740731	0.563559	0.508083	0.434908	0.559453	0.521649	0.422926	0.406501		% CD62L+ CD4+ T cells	0.494237	0.345739	0.0514042
	25.49	2.44				134.48	23.26				38.16	7.31				20.03	21.58				261.16	156.75				IL1ra (pg/ml).p	IP10 (pg/ml).p	MCP1 (pg/ml).p	ITAC (pg/ml).p	IF2 (pg/ml).p																r value
	82.14	2.44				65.86	8.15				124.7	21.84				132.97	14.6				336.2	248.56			Viral load (R copies/ml)	0.443516	0.621658	0.647817	0.671668	0.683574																	IL1ra (pg/ml).p	IP10 (pg/ml).p	MCP1 (pg/ml).p
	9.94	2.44				4.88	4.88				68.47	39.18				18.8	9.89				522.3	247.71			log10 pVL (R copies/ml)	0.443516	0.621658	0.647817	0.671668	0.683574																% CCR9+ CD4+ T cells	0.0488325	-0.234615	0.156923
	14.31					243.11					37.86					102.54					303.67				SIV D PBMC (copies/10^6 cells)	0.380645	0.344978	0.491476	0.537945	0.746525																% HLA-DR+ CD4+ T cells	0.457608	0.517692	0.421538
	2.44					4.88					52.7					29.73					273.79				SIV D LNMC (copies/10^6 cells)	0.724665	0.551121	0.423678	0.589071	0.761002																% PD-1+ CD4+ T cells	0.524657	0.330063	0.285055
																									SIV D colon (copies/10^6 cells)	0.690323	0.577326	0.29142	0.42374	0.406487																% α4β7+ CD4+ T cells	0.346553	0.0569231	0.332308
																																														% CD25+ CD4+ T cells	-0.121711	-0.418157	-0.348144
																																														% CD62L+ CD4+ T cells	0.143347	0.196154	0.395385
[truncated: 9 more columns]

[truncated: 9 more sheets: Supp Fig1, Supp Fig3, Supp Fig4, Supp Fig5, Suppl Fig7, Supp Fig8, Supp Fig9, Supp Fig10, Supp Fig12]
